# Supplementary material for: Enabling nonconjugated polyesters emit full-spectrum fluorescence from blue to near-infrared
Source: Nat Commun. 2024 Jan 8;15:366. doi: 10.1038/s41467-023-44505-3 (PMC10774258; doi:10.1038/s41467-023-44505-3)
Supplement: Supplementary file 3 — Supplementary Data 1 [file 41467_2023_44505_MOESM3_ESM.xlsx]

## Sheet: P2-DBU
Center Atomic Atomic Coordinates (Angstroms)
Number Number Type X Y Z
1 6 0 -5.555259 3.069881 0.269416
2 6 0 -5.832422 2.088757 1.399417
3 8 0 -6.167532 3.058690 -0.781846
4 6 0 -10.916857 -0.699563 1.405930
5 6 0 -7.222831 1.488556 1.156603
6 6 0 -7.535079 0.201795 1.875041
7 8 0 -6.722905 -0.119988 2.784028
8 8 0 -8.540547 -0.556537 1.684680
9 6 0 -9.642228 -0.273489 0.703286
10 8 0 -8.220508 -0.472353 -1.225275
11 6 0 -7.225532 -1.330400 -1.647502
12 6 0 -4.798937 -1.250910 -2.269390
13 6 0 -9.340520 -1.061191 -0.557388
14 6 0 -6.165644 -0.588217 -2.427759
15 8 0 -7.246877 -2.514312 -1.424477
16 6 0 -4.290258 -1.177577 -0.840934
17 8 0 -3.105312 -1.768262 -0.728881
18 8 0 -4.899041 -0.642854 0.077429
19 6 0 -2.436325 -1.802785 0.572698
20 6 0 -2.994537 -2.949830 1.407327
21 6 0 -0.960114 -1.981336 0.272264
22 8 0 -0.477441 -0.789729 -0.364904
23 6 0 0.777130 -0.884797 -0.886534
24 6 0 1.188923 0.410143 -1.556440
25 6 0 3.523515 0.585809 -0.606339
26 8 0 1.435379 -1.897534 -0.836813
27 8 0 4.830287 0.586813 -0.911548
28 8 0 3.068055 0.690760 0.514772
29 6 0 2.682452 0.450438 -1.865545
30 6 0 5.791901 0.722946 0.178900
31 1 0 -5.746286 2.588910 2.366782
32 1 0 -5.065364 1.309828 1.345983
33 1 0 -11.767734 -0.475802 0.756724
34 1 0 -11.050671 -0.152205 2.342434
35 1 0 -10.910541 -1.771898 1.619391
36 1 0 -7.344035 1.262523 0.093026
37 1 0 -8.018729 2.185677 1.445848
38 1 0 -9.630208 0.799237 0.504812
39 1 0 -4.060724 -0.776278 -2.924582
40 1 0 -4.841697 -2.305334 -2.560725
41 1 0 -10.213351 -0.995378 -1.214417
42 1 0 -9.136102 -2.110748 -0.332384
43 1 0 -6.146551 0.463020 -2.129558
44 1 0 -6.467144 -0.614981 -3.482882
45 1 0 -2.611581 -0.840193 1.060026
46 1 0 -2.502033 -2.977857 2.384777
47 1 0 -2.828940 -3.910449 0.909170
48 1 0 -4.067016 -2.819561 1.568443
49 1 0 -0.408733 -2.147450 1.203964
50 1 0 -0.796212 -2.846631 -0.376087
51 1 0 0.607917 0.500900 -2.483520
52 1 0 0.895673 1.243873 -0.912206
53 1 0 2.915822 1.294695 -2.524606
54 1 0 2.996091 -0.455320 -2.393929
55 1 0 5.393359 0.170879 1.034683
56 8 0 -4.564785 3.898530 0.577192
57 6 0 -4.181022 4.849832 -0.445733
58 1 0 -5.027400 5.493339 -0.693472
59 1 0 -3.368992 5.426656 -0.007244
60 1 0 -3.845935 4.321980 -1.340658
61 6 0 5.961703 2.192264 0.539303
62 1 0 6.746397 2.295553 1.293515
63 1 0 6.257053 2.770390 -0.343759
64 1 0 5.030558 2.602188 0.938485
65 6 0 12.535012 0.374704 -0.887643
66 6 0 12.481416 -0.866541 0.013768
67 6 0 11.623646 -0.720453 1.277402
68 6 0 11.204403 0.776340 -1.535388
69 1 0 12.912459 1.221731 -0.295289
70 1 0 12.124405 -1.736677 -0.552241
71 1 0 11.845841 0.243126 1.771692
72 1 0 10.857728 -0.027108 -2.198974
73 1 0 13.275875 0.201762 -1.678526
74 1 0 13.503624 -1.099062 0.337038
75 1 0 11.910472 -1.504577 1.986848
76 1 0 11.381944 1.654990 -2.167830
77 6 0 10.082049 1.107468 -0.536535
78 1 0 10.454021 1.846470 0.197728
79 1 0 9.280817 1.622184 -1.077184
80 6 0 7.968098 -1.000110 1.674501
81 1 0 7.226852 -0.712679 2.424327
82 1 0 7.664488 -1.961730 1.228128
83 6 0 9.376695 -1.103774 2.244624
84 1 0 9.586589 -2.075024 2.702352
85 1 0 9.548665 -0.317626 2.999293
86 7 0 8.128882 0.034328 0.645990
87 7 0 10.194195 -0.888027 1.053558
88 6 0 9.470159 -0.087467 0.143794
89 6 0 7.068366 0.062970 -0.354572
90 1 0 7.413998 0.634063 -1.220801
91 1 0 6.826187 -0.950093 -0.715703

## Sheet: P1-DBU
Center Atomic Atomic Coordinates (Angstroms)
Number Number Type X Y Z
1 6 0 -5.555259 3.069881 0.269416
2 6 0 -5.832422 2.088757 1.399417
3 8 0 -6.167532 3.058690 -0.781846
4 6 0 -10.916857 -0.699563 1.405930
5 6 0 -7.222831 1.488556 1.156603
6 6 0 -7.535079 0.201795 1.875041
7 8 0 -6.722905 -0.119988 2.784028
8 8 0 -8.540547 -0.556537 1.684680
9 6 0 -9.642228 -0.273489 0.703286
10 8 0 -8.220508 -0.472353 -1.225275
11 6 0 -7.225532 -1.330400 -1.647502
12 6 0 -4.798937 -1.250910 -2.269390
13 6 0 -9.340520 -1.061191 -0.557388
14 6 0 -6.165644 -0.588217 -2.427759
15 8 0 -7.246877 -2.514312 -1.424477
16 6 0 -4.290258 -1.177577 -0.840934
17 8 0 -3.105312 -1.768262 -0.728881
18 8 0 -4.899041 -0.642854 0.077429
19 6 0 -2.436325 -1.802785 0.572698
20 6 0 -2.994537 -2.949830 1.407327
21 6 0 -0.960114 -1.981336 0.272264
22 8 0 -0.477441 -0.789729 -0.364904
23 6 0 0.777130 -0.884797 -0.886534
24 6 0 1.188923 0.410143 -1.556440
25 6 0 3.523515 0.585809 -0.606339
26 8 0 1.435379 -1.897534 -0.836813
27 8 0 4.830287 0.586813 -0.911548
28 8 0 3.068055 0.690760 0.514772
29 6 0 2.682452 0.450438 -1.865545
30 6 0 5.791901 0.722946 0.178900
31 1 0 -5.746286 2.588910 2.366782
32 1 0 -5.065364 1.309828 1.345983
33 1 0 -11.767734 -0.475802 0.756724
34 1 0 -11.050671 -0.152205 2.342434
35 1 0 -10.910541 -1.771898 1.619391
36 1 0 -7.344035 1.262523 0.093026
37 1 0 -8.018729 2.185677 1.445848
38 1 0 -9.630208 0.799237 0.504812
39 1 0 -4.060724 -0.776278 -2.924582
40 1 0 -4.841697 -2.305334 -2.560725
41 1 0 -10.213351 -0.995378 -1.214417
42 1 0 -9.136102 -2.110748 -0.332384
43 1 0 -6.146551 0.463020 -2.129558
44 1 0 -6.467144 -0.614981 -3.482882
45 1 0 -2.611581 -0.840193 1.060026
46 1 0 -2.502033 -2.977857 2.384777
47 1 0 -2.828940 -3.910449 0.909170
48 1 0 -4.067016 -2.819561 1.568443
49 1 0 -0.408733 -2.147450 1.203964
50 1 0 -0.796212 -2.846631 -0.376087
51 1 0 0.607917 0.500900 -2.483520
52 1 0 0.895673 1.243873 -0.912206
53 1 0 2.915822 1.294695 -2.524606
54 1 0 2.996091 -0.455320 -2.393929
55 1 0 5.393359 0.170879 1.034683
56 8 0 -4.564785 3.898530 0.577192
57 6 0 -4.181022 4.849832 -0.445733
58 1 0 -5.027400 5.493339 -0.693472
59 1 0 -3.368992 5.426656 -0.007244
60 1 0 -3.845935 4.321980 -1.340658
61 6 0 5.961703 2.192264 0.539303
62 1 0 6.746397 2.295553 1.293515
63 1 0 6.257053 2.770390 -0.343759
64 1 0 5.030558 2.602188 0.938485
65 6 0 12.535012 0.374704 -0.887643
66 6 0 12.481416 -0.866541 0.013768
67 6 0 11.623646 -0.720453 1.277402
68 6 0 11.204403 0.776340 -1.535388
69 1 0 12.912459 1.221731 -0.295289
70 1 0 12.124405 -1.736677 -0.552241
71 1 0 11.845841 0.243126 1.771692
72 1 0 10.857728 -0.027108 -2.198974
73 1 0 13.275875 0.201762 -1.678526
74 1 0 13.503624 -1.099062 0.337038
75 1 0 11.910472 -1.504577 1.986848
76 1 0 11.381944 1.654990 -2.167830
77 6 0 10.082049 1.107468 -0.536535
78 1 0 10.454021 1.846470 0.197728
79 1 0 9.280817 1.622184 -1.077184
80 6 0 7.968098 -1.000110 1.674501
81 1 0 7.226852 -0.712679 2.424327
82 1 0 7.664488 -1.961730 1.228128
83 6 0 9.376695 -1.103774 2.244624
84 1 0 9.586589 -2.075024 2.702352
85 1 0 9.548665 -0.317626 2.999293
86 7 0 8.128882 0.034328 0.645990
87 7 0 10.194195 -0.888027 1.053558
88 6 0 9.470159 -0.087467 0.143794
89 6 0 7.068366 0.062970 -0.354572
90 1 0 7.413998 0.634063 -1.220801
91 1 0 6.826187 -0.950093 -0.715703

## Sheet: P2@DBU
Center Atomic Atomic Coordinates (Angstroms)
Number Number Type X Y Z
1 6 0 -7.215548 3.244826 -1.050269
2 6 0 -6.628565 1.940524 -0.827866
3 8 0 -8.388034 3.398539 -1.459778
4 6 0 -5.442276 -2.812793 0.376491
5 6 0 -5.302145 1.823341 -0.369724
6 6 0 -7.523536 0.760339 -1.118038
7 6 0 -4.517106 0.682501 -0.082366
8 8 0 -3.331712 0.686974 0.323675
9 8 0 -5.154123 -0.549055 -0.283604
10 6 0 -4.426713 -1.722833 0.055944
11 8 0 -2.756533 -3.264419 -0.826755
12 6 0 -1.440333 -3.261006 -1.044920
13 6 0 0.132061 -4.815085 0.140824
14 6 0 -3.529077 -2.064753 -1.135037
15 6 0 -0.856822 -4.622501 -0.746405
16 8 0 -0.794646 -2.340459 -1.509288
17 6 0 -1.428182 -5.747534 -1.568062
18 6 0 0.710336 -3.767774 1.011381
19 8 0 1.931398 -4.167814 1.441486
20 8 0 0.178878 -2.718233 1.325564
21 6 0 2.737812 -3.246011 2.214249
22 6 0 3.233566 -3.979943 3.454174
23 6 0 3.883502 -2.789977 1.322242
24 8 0 3.340322 -2.047569 0.212522
25 6 0 3.913862 -2.254759 -0.994133
26 6 0 3.289418 -1.403370 -2.070571
27 6 0 4.500856 0.631979 -1.310361
28 8 0 4.760298 -3.083816 -1.232939
29 8 0 4.503236 1.953284 -1.617001
30 8 0 5.164729 0.140002 -0.417015
31 6 0 2.384463 -2.151816 -3.008727
32 6 0 3.584215 -0.100020 -2.211160
33 6 0 5.411592 2.806559 -0.864031
34 6 0 4.767614 4.190942 -0.897054
35 6 0 6.801179 2.768971 -1.483786
36 8 0 5.569808 5.050445 -0.115546
37 1 0 -6.109011 -2.981647 -0.476521
38 1 0 -6.056560 -2.511951 1.230481
39 1 0 -4.937253 -3.753214 0.619828
40 1 0 -4.744124 2.735185 -0.196236
41 1 0 -7.096007 0.103202 -1.884384
42 1 0 -7.675857 0.136848 -0.229237
43 1 0 -8.489076 1.134113 -1.463575
44 1 0 -3.785082 -1.524841 0.920204
45 1 0 0.576327 -5.801260 0.240739
46 1 0 -2.851294 -1.241886 -1.349180
47 1 0 -4.129956 -2.298408 -2.019168
48 1 0 -0.926121 -6.694365 -1.352341
49 1 0 -1.330768 -5.536669 -2.640672
50 1 0 -2.498986 -5.854901 -1.361521
51 1 0 2.111886 -2.393968 2.486945
52 1 0 3.860048 -3.320413 4.064416
53 1 0 3.823015 -4.860252 3.177686
54 1 0 2.386849 -4.309797 4.062959
55 1 0 4.558334 -2.122170 1.868134
56 1 0 4.449644 -3.643327 0.943743
57 1 0 2.103826 -1.534048 -3.866320
58 1 0 1.467034 -2.462936 -2.491749
59 1 0 2.889696 -3.055313 -3.369281
60 1 0 3.161988 0.464796 -3.037558
61 1 0 5.447027 2.443391 0.166275
62 1 0 3.743089 4.135005 -0.494941
63 1 0 4.700918 4.548877 -1.938732
64 1 0 7.450397 3.473842 -0.956958
65 1 0 6.758007 3.057323 -2.540129
66 1 0 7.230754 1.766668 -1.405577
67 6 0 5.093186 6.380945 -0.097461
68 1 0 5.073493 6.818512 -1.107949
69 1 0 4.078999 6.443664 0.327817
70 1 0 5.778374 6.958434 0.527869
71 7 0 0.902688 3.045533 0.333574
72 6 0 0.691946 2.479545 -0.982671
73 6 0 -0.223272 1.254817 -0.982379
74 6 0 0.150747 0.341618 0.171284
75 7 0 0.194392 1.116208 1.427488
76 6 0 0.465513 2.429279 1.422134
77 6 0 -0.044214 0.403708 2.697800
78 6 0 -1.454377 0.682826 3.260399
79 6 0 -1.958127 2.115873 3.032576
80 6 0 -0.986282 3.247912 3.403464
81 6 0 0.411628 3.206338 2.716527
82 1 0 1.695065 2.271431 -1.383974
83 1 0 0.293757 3.290850 -1.605951
84 1 0 -0.129119 0.699299 -1.918243
85 1 0 -1.268794 1.548556 -0.863377
86 1 0 1.131338 -0.132688 0.041633
87 1 0 -0.580782 -0.450301 0.307109
88 1 0 0.097301 -0.658221 2.493149
89 1 0 0.730695 0.719457 3.402134
90 1 0 -2.167243 0.002688 2.789467
91 1 0 -1.418616 0.436803 4.328757
92 1 0 -2.265212 2.201471 1.985245
93 1 0 -2.877750 2.250839 3.611548
94 1 0 -0.823999 3.272202 4.487517
95 1 0 -1.465656 4.197743 3.144796
96 1 0 1.157731 2.771285 3.393034
97 1 0 0.760940 4.215609 2.489616
98 6 0 -6.386753 4.506937 -0.779743
99 1 0 -7.013435 5.372013 -1.006251
100 1 0 -6.060313 4.569772 0.265984
101 1 0 -5.485049 4.549848 -1.403608

## Sheet: P1@DBU
Center Atomic Atomic Coordinates (Angstroms)
Number Number Type X Y Z
1 8 0 -2.891443 -3.060236 3.525860
2 6 0 -2.881759 -1.639830 3.402646
3 6 0 -4.010127 -1.094326 4.280125
4 6 0 -1.531491 -1.102612 3.868696
5 8 0 -0.543659 -1.446138 2.872243
6 6 0 0.740088 -1.161638 3.156162
7 6 0 1.650129 -1.660335 2.051072
8 6 0 3.204071 0.330149 1.877362
9 8 0 1.105662 -0.597987 4.168396
10 8 0 4.498397 0.712587 1.965790
11 8 0 2.294745 1.086949 1.591538
12 1 0 1.637145 -2.756183 2.078762
13 6 0 3.076274 -1.145117 2.181186
14 6 0 4.845739 2.092515 1.709845
15 6 0 5.108604 0.758535 -1.474423
16 1 0 3.138659 0.935005 -2.292912
17 6 0 5.642445 2.142647 0.411910
18 6 0 5.660776 2.594157 2.897093
19 8 0 4.785301 1.833286 -0.705185
20 8 0 6.076368 0.056710 -1.294386
21 6 0 2.671708 -4.058300 -1.997415
22 6 0 4.128628 0.611555 -2.623161
23 6 0 4.087328 -0.811078 -3.173351
24 6 0 3.426931 -1.775043 -2.203445
25 6 0 1.265221 -4.244539 -2.558541
26 8 0 3.322395 -2.994514 -2.754088
27 8 0 3.057525 -1.471715 -1.085210
28 6 0 3.527113 -5.307933 -2.153127
29 8 0 0.457157 -3.073935 -2.386649
30 6 0 -0.135936 -2.933611 -1.160644
31 6 0 -0.995110 -1.702825 -1.087742
32 8 0 0.029848 -3.745948 -0.270974
33 8 0 -4.684931 -1.183710 -1.405300
34 1 0 -0.637914 -0.960017 -1.808125
35 6 0 -2.483845 -1.999846 -1.340254
36 6 0 -3.325448 -0.742302 -1.122811
37 8 0 -3.121035 -0.009641 -0.068382
38 6 0 -5.683625 -0.193929 -1.271820
39 1 0 -0.908680 -1.294444 -0.078038
40 1 0 -2.632162 -2.377598 -2.358901
41 1 0 -3.043077 -1.336600 2.358760
42 1 0 -4.063015 0.000198 4.239048
43 1 0 -3.868461 -1.398075 5.323914
44 1 0 -4.966867 -1.497122 3.936582
45 1 0 -1.542501 -0.013708 3.992532
46 1 0 -1.249715 -1.552383 4.825384
47 1 0 4.451255 1.304658 -3.411616
48 1 0 3.540431 -0.847815 -4.121743
49 1 0 3.735768 -1.673731 1.485764
50 1 0 3.919491 2.661299 1.600761
51 1 0 6.472798 1.434135 0.435173
52 1 0 6.025477 3.155415 0.248069
53 1 0 5.944300 3.642940 2.755350
54 1 0 6.572380 2.000845 3.024619
55 1 0 5.071808 2.518196 3.815455
56 1 0 2.610925 -3.746329 -0.954542
57 1 0 5.100874 -1.172765 -3.377438
58 1 0 0.791110 -5.099460 -2.068941
59 1 0 1.310175 -4.411095 -3.638265
60 1 0 4.538248 -5.127929 -1.776225
61 1 0 3.600656 -5.607283 -3.204555
62 1 0 3.090687 -6.136041 -1.584975
63 8 0 -7.769295 0.455833 -2.476529
64 1 0 -7.079288 -1.439020 -2.343919
65 1 0 -2.801263 -2.806284 -0.658999
66 1 0 -6.095296 -0.390888 -3.385771
67 1 0 1.225396 -1.390226 1.082530
68 1 0 -5.225848 0.799977 -1.374726
69 6 0 -6.379060 -0.286413 0.086034
70 6 0 -6.655053 -0.433174 -2.437807
71 6 0 -7.462684 1.732939 -2.985137
72 1 0 3.466408 -1.310211 3.191451
73 1 0 -7.199382 0.436195 0.165840
74 1 0 -5.646468 -0.107299 0.877422
75 1 0 -6.794386 -1.292505 0.224467
76 1 0 -8.404104 2.287711 -3.050901
77 1 0 -7.016529 1.673250 -3.992512
78 1 0 -6.770037 2.296516 -2.340946
79 7 0 -2.678004 4.042850 0.177428
80 6 0 -3.187107 3.149611 1.191873
81 6 0 -2.068527 2.546463 2.029171
82 6 0 -1.057142 1.959017 1.061220
83 7 0 -0.618333 2.993674 0.083887
84 6 0 -1.407672 4.053139 -0.185892
85 6 0 0.599338 2.643782 -0.692700
86 6 0 1.579279 3.802816 -0.911036
87 6 0 1.266489 4.677916 -2.135506
88 6 0 -0.232313 4.972998 -2.309063
89 6 0 -0.952503 5.263316 -0.979483
90 1 0 -3.730326 2.360547 0.657714
91 1 0 -3.924254 3.716626 1.772776
92 1 0 -1.610005 3.307158 2.674301
93 1 0 -2.455455 1.747481 2.661788
94 1 0 -1.519665 1.134134 0.502921
95 1 0 -0.148596 1.616694 1.561229
96 1 0 1.087405 1.857336 -0.120454
97 1 0 0.264368 2.211868 -1.641054
98 1 0 1.614453 4.406904 0.004105
99 1 0 2.576561 3.362232 -1.011567
100 1 0 1.820502 5.620533 -2.044958
101 1 0 1.637780 4.188198 -3.044030
102 1 0 -0.734041 4.138990 -2.814431
103 1 0 -0.362304 5.839355 -2.965853
104 1 0 -1.863429 5.838066 -1.159839
105 1 0 -0.315609 5.877193 -0.328977
106 6 0 -2.752055 -3.775252 2.304476
107 1 0 -2.816787 -4.836670 2.563054
108 1 0 -3.562844 -3.531797 1.603510
109 1 0 -1.790897 -3.584863 1.812648
